# Supplementary material for: Laryngeal mask airway facilitates a safe and smooth emergence from anesthesia in patients undergoing craniotomy: a prospective randomized controlled study
Source: BMC Anesthesiol. 2023 Jan 17;23:29. doi: 10.1186/s12871-023-01972-x (PMC9843947; doi:10.1186/s12871-023-01972-x)
Supplement: Supplementary file 1 — Additional file 1. [file 12871_2023_1972_MOESM1_ESM.xlsx]

## Sheet: 基本資料
No	ID	Intervention	Gender	AGE	ASA	Height	Weight	BMI	Tumor location	Tumor type	Tumor size	Head Position	Body position	Difficult airway	PRE-GCS	E	V	M	24-GCS	E	V	M	Mallanpati score	Smoking	Underlying disease	HTN	DM	Heart	Lung	Renal	Liver	Stroke	Maligancy	Other	Induction	Fentanyl	Lidocaine	Cisatracurium	Rocuronium	Propofol	Trachway/blade	Endo size	Endo fixed	LMA size	Surgery time	End surgery- leave OR	Blood loss	ICU stay	Hospital day
1	22097912	0	2	36	3	151.7	48.9	21.249	Left CPA	Schwannoma	2	1	1	0	15	4	5	6	13	3	4	6	1	0		0	0	0	0	0	0	0	0	0		50	20	18		130	1	6.5	21		328	43	350	26	5
2	8950583	0	1	22	3	167	69	24.7409	Left frontal	Gliosis	1.5	1	1	0	15	4	5	6	13	3	4	6	2	0		0	0	0	0	0	0	0	0	0		100	60		80	175	1	7	23		267	30	500	26	6
3	20647123	0	2	60	3	157	48	19.4734	Reft parietal+Left superior parasegital forntal	Meta SCC	6.3	2	1	0	15	4	5	6	13	3	4	6	1	1		0	0	0	1	0	0	0	1	0		25	20	10		90	1	6.5	21		324	62	300	30	9
4	21307383	0	1	60	3	168	83	29.4076	Posterior fossa	Schwannoma	4	2	1	0	14	4	4	6	14	4	4	6	3	0		0	1	0	0	0	0	0	1	0		100	40		90	160	1	7.5	23		352	30	400	29	5
5	20138097	0	2	37	3	165	48	17.6309	Left parietal	Oligodendroglioma	6	1	1	0	11	4	A	6	11	4	A	6	1	0		0	0	0	0	0	0	0	0	0		100	0		40	170	1	7	21		535	99	900	48	17
6	2593562	1	1	57	3	185	86.8	25.3616	Right frontal	Glioblastoma	2	2	1	0	15	4	5	6	14	4	4	6	2	0		0	0	0	0	0	0	0	0	0		100	50	18		150	2	7	23	4	257	25	150	26	44
7	22339206	1	1	53	3	170	69	23.8754	Left sphenoid ridge	Meningoma	1.8	1	1	0	15	4	5	6	14	4	4	6	2	0		0	0	0	0	0	0	0	0	0		75	20	18		200	1	7.5	21	4	253	55	1100	22	8
8	9826446	0	1	47	3	161	76	29.3199	Right frontal	Oligodendroglioma	1	2	1	0	15	4	5	6	14	3	5	6	2	0		0	0	0	0	0	0	0	1	0		100	40	2	40	170	1	7	22		250	44	150	45	8
9	20524026	1	1	37	2	173	87.3	29.169	Left frontal	Meningoma	2	1	1	0	15	4	5	6	15	4	5	6	2	0		0	0	0	0	0	0	0	1	0		100	30	20		200	1	7.5	22	4	189	24	50	26	8
10	3306537	1	1	55	3	176	79	25.5036	Left parietal	Glioblastoma	5.3	2	1	0	15	4	5	6	14	4	4	6	2	1		0	0	0	1	0	0	0	1	0		100	20	18		180	1	7.5	22	4	513	30	400	22	16
11	10291433	0	1	53	3	169	61	21.3578	Right frontal	Meta SCC	6	2	1	0	14	4	4	6	14	4	4	6	2	1		0	0	0	0	0	0	0	1	0		100	20		50	90	2	7.5	21		173	25	200	13	6
12	20769190	1	2	48	3	151	58	25.4375	Right cerebellar-temporal	Meningoma	6.8	2	1	0	15	4	5	6	14	4	4	6	2	0		0	0	0	0	0	0	0	1	0		25	30	16		130	1	6.5	20	4	639	20	1900	135	17
13	20026525	0	1	63	3	169	67.5	23.6336	Left subocciptal	Meta SCC	3.5	1	2	0	15	4	5	6	14	4	4	6	2	0		0	0	0	1	0	0	0	1	0		175	20	14		120	1	7.5	22		258	24	350	24	28
15	22330013	1	1	40	3	173.4	71.5	23.7798	Left parieto-occipital	Glioblastoma	3	2	2	0	15	4	5	6	13	3	4	6	2	0		0	0	0	0	0	0	0	1	0		50	30	16		160	2	7.5	22	4	263	20	200	29	21
16	10532594	1	2	41	3	162.8	50	18.8652	Left temporal	Meningoma	3.04	1	1	0	15	4	5	6	14	4	4	6	1	0		1	0	0	0	0	0	0	0	0		75	20	12		100	2	7	21	4	155	18	300	30	7
17	10679386	1	2	53	3	151.6	63.6	27.6732	Left subocciptal	Meningoma	2.3	1	2	0	14	4	4	6	14	4	4	6	2	0		1	0	0	0	0	0	0	0	1		75	30	14		100	2	6.5	21	4	263	30	100	22	15
18	2903087	1	1	61	3	179	75.6	23.5948	Right temporal	Neuroblastoma	3	2	1	0	15	4	5	6	15	4	5	6	2	0		0	0	0	0	0	0	0	0	0		25	20	16		120	1	7..5	22	4	156	30	50	24	9
19	3757473	0	1	55	3	162	70	26.6728	Right frontal	Oligoastrocttoma	5	2	1	0	15	4	5	6	14	4	4	6	2	0		0	0	0	0	0	0	0	1	0		100	30	12		120	1	7.5	22		257	30	250	24	6
21	3552150	1	2	63	3	152.5	43.1	18.5327	Left frontal	Sarcoma	2	1	1	0	11	4	A	6	13	3	4	6	1	1		1	0	0	1	0	0	0	1	0		25	20	16		100	1	6.5	22	4	171	28	50	29	8
22	6598382	0	1	43	2	171.4	77.5	26.3803	Intraventricular	Central neurocytoma	4.4	1	1	0	15	4	5	6	14	4	4	6	2	0		0	0	0	0	0	0	0	0	0		50	20	14		100	1	7	22		396	31	500	20	12
23	21044335	0	1	54	3	154	58.5	24.6669	Right frontal	Meningoma	1.1	2	1	0	15	4	5	6	14	4	4	6	2	0		1	0	0	0	0	0	0	0	1		100	20	12		120	1	7.5	22		100	35	100	24	7
24	1799411	1	2	55	3	155	52	21.6441	Right pterional	Fibrosis	2.3	1	1	0	15	4	5	6	14	4	4	6	1	0		0	0	0	0	0	0	0	0	0		100	30	12		150	1	6.5	22	4	285	30	650	20	8
25	3984969	0	1	52	3	174.9	91.1	29.781	Right frontal	Glioblastoma	2.5	2	1	0	15	4	5	6	14	4	4	6	2	1		1	1	0	0	0	0	0	1	0		50	20	16		150	1	7.5	23		298	33	300	15	9
26	2889601	0	1	56	2	155	67	27.8876	Right parietal	Meningoma	5.3	2	1	0	15	4	5	6	15	4	5	6	2	0		0	0	0	0	0	0	0	0	0		75	40	14		150	1	7.5	21		716	33	1500	39	22
28	22037706	0	1	59	3	161	47	18.132	Right temporal	Meta adenocarcinoma	3	2	1	0	14	4	4	6	14	4	4	6	1	1		0	0	0	1	0	0	0	1	0		25	20	10		90	1	6.5	21		264	31	200	48	10
29	21669556	1	2	54	3	147	53	24.5268	Right CP angle	Schwannoma	6.5	2	1	0	15	4	5	6	13	3	4	6	1	0		1	0	1	0	0	0	0	1	0		50	30	12		80	1	6.5	20	4	356	30	350	29	13
30	3393708	1	1	29	2	179	72	22.4712	Posterior fossa	Pineal parenchymal tumor	4	1	1	0	15	4	5	6	14	4	4	6	1	0		1	0	0	0	0	0	0	0	1		50	30	18		170	1	7.5	23	4	438	40	500	41	23
31	3656050	1	2	63	3	153	41.5	17.7282	Left temporal	Meningoma	3.7	2	1	0	12	4	2	6	11	4	A	6	1	0		1	0	0	0	0	0	0	1	0		50	20	10		100	1	6.5	21	3	559	32	150	51	11
32	21076063	1	1	45	3	168	54.6	19.3452	Left temporal	Meningoma	3.7	1	1	0	15	4	5	6	14	4	4	6	1	0		0	0	0	0	0	1	0	0	0		50	30	12		180	1	7	22	4	194	31	200	32	5
33	6648994	0	2	55	3	152	50.3	21.7711	Anterior fossa	Granular cell tumor	3	1	1	0	15	4	5	6	12	3	3	6	1	0		1	0	0	0	0	0	0	1	0		75	40	12		120	1	6.5	20		340	30	200	44	17
34	22360104	1	1	61	3	167	74.3	26.6413	Left CPA	Schwannoma	3	1	1	0	15	4	5	6	15	4	5	6	2	0		1	0	0	0	0	0	0	0	0		100	30	14		100	1	7.5	22	4	381	30	150	27	19
35	5264002	1	1	45	3	167	75	26.8923	Right temporal	Glioblastoma	3	2	1	0	15	4	5	6	15	4	5	6	2	0		0	0	0	0	0	1	0	1	0		100	20	8	25	120	1	7	22	4	341	30	150	29	9
36	1991426	0	2	57	3	162	46	17.5278	Right frontal temporal	Glioma	3.7	2	1	0	15	4	5	6	15	4	5	6	1	0		0	0	0	0	0	0	0	1	0		100	20	10		120	1	6.5	21		266	30	300	32	8
37	3142852	0	1	59	3	161	56	21.6041	Right temporal	Meta adenocarcinoma	2.5	2	1	0	11	4	A	6	11	4	A	6	1	0		1	0	0	1	0	0	0	1	1		100	20	12		100	2	7	22		257	31	150	28	11
38	21808868	1	1	56	3	153	62	26.4855	Right parietal	Glioblastoma	6	2	1	0	15	4	5	6	14	4	4	6	2	1		0	0	0	0	0	0	0	0	0		100	20	8	15	120	1	7	22	4	343	32	1800	19	13
39	827519	1	2	56	3	162	64	24.3865	Posterior fossa	Schwannoma	4.3	2	1	0	15	4	5	6	13	3	4	6	1	0		1	0	0	0	0	0	0	1	0		75	40	12		100	1	7	22	4	383	32	700	44	7
40	20763427	1	1	20	2	171	56	19.1512	Right temporal-parietal	Glioma	6.46	2	1	0	15	4	5	6	14	4	4	6	1	0		0	0	0	0	0	0	0	0	0		100	30	8	50	120	1	7	23	4	549	35	700	29	8
41	21451576	1	2	47	3	153	48	20.5049	Left frontal-temporal	Oligodentoglioma	3	1	1	0	11	4	A	6	11	4	A	6	1	0		0	0	0	0	0	0	0	0	0		100	40		40	100	1	6.5	21	3	359	31	250	22	10
42	20995180	0	1	51	3	168	76	26.9274	Right pterional	Arachnoid cyst	2.5	2	1	0	15	4	5	6	14	3	5	6	2	0		0	0	0	0	0	0	0	0	0		50	30	20		150	1	7	22		179	31	200	24	5
43	20809921	1	2	61	3	152	58	25.1039	Suprasellar	Rathke cyst	1.8	1	1	0	15	4	5	6	14	4	4	6	2	0		1	1	0	0	0	0	0	0	0		100	20	14		100	1	7	21	4	196	30	100	30	5
44	22423328	1	1	47	3	172	69	23.3234	Right frontal	Meningoma	7.5	2	1	0	15	4	5	6	13	3	4	6	2	0		1	0	0	0	0	0	0	0	0		50	30	20		170	1	7.5	23	4	363	40	3500	41	10
45	22175719	0	1	48	3	169	64	22.4082	Left occipital	Meta SCC	3.73	1	1	0	15	4	5	6	13	3	4	6	2	1		0	0	0	1	0	0	0	1	0		100	20	20		140	1	7	23		260	31	600	24	14
46	21841112	0	2	43	3	157	60	24.3418	Right frontal	Oligodendroglioma	3.1	2	1	0	15	4	5	6	14	4	4	6	2	0		0	0	0	0	0	0	0	1	1		50	20	12		120	1	7	21		324	30	100	26	10
47	22426459	0	1	61	3	176	76	24.5351	Left frontal	Astrocytoma	2.5	1	1	0	15	4	5	6	15	4	5	6	2	1		1	1	0	0	0	0	0	0	0		100	30	6	30	130	1	7	23		261	30	50	29	11
49	10547927	0	2	42	2	168	60	21.2585	Right frontal	Meningoma	3.1	2	1	0	15	4	5	6	15	4	5	6	1	0		0	0	0	0	0	0	0	0	0		50	20	12		120	1	6.5	22		293	32	150	29	7
50	22339123	1	1	32	3	175	70	22.8571	Left corpus callosum	Glioma	7.9	1	1	0	15	4	5	6	15	4	5	6	2	1		0	0	0	0	0	0	0	0	0		50	20	12		160	1	7	23	4	351	35	150	23	5
51	21940965	1	2	40	3	163	68	25.5937	Right frontal	Meningoma	4.6	2	1	0	15	4	5	6	15	4	5	6	2	0		0	0	0	0	0	0	0	0	0		50	30	16		130	1	6.5	19	4	277	31	1200	21	9
52	22357646	0	1	59	3	158	62	24.8358	Anterior fossa	Meningoma	5.5	1	1	0	15	4	5	6	13	3	4	6	2	1		1	0	0	0	0	0	0	0	0		25	30	16		130	1	7	21		326	32	500	48	3
53	22224570	0	2	61	3	155	37.6	15.6504	Right frontal	Meta adenocarcinoma	2.5	2	1	0	15	4	5	6	14	4	4	6	1	0		1	0	0	0	0	0	0	1	0		100	60	6	45	60	1	7	22		207	30	100	33	9
54	22369043	0	1	38	3	161	71	27.3909	Right occipital	Meningoma	12	1	2	0	14	4	4	6	14	4	4	6	2	0		0	0	0	0	0	0	0	0	0		50	20	8	25	200	1	7	23		365	34	2500	26	5
55	37587725	0	1	36	3	179	84	26.2164	Left frontal	Glioma	6.5	1	1	0	15	4	5	6	15	4	5	6	2	0		0	0	0	0	0	0	0	0	0		100	30	8	30	120	1	7.5	23		386	35	300	22	7
56	2835892	0	2	55	3	160	62	24.2188	Anterior fossa	Meta adenocarcinoma	3.7	1	1	0	11	4	1	6	9	3	1	5	2	1		1	0	0	1	0	0	0	1	0		50	20	12		150	1	6.5	21		510	35	300	27	33
57	20808131	0	2	37	3	148	56	25.5661	Left temporal	Meningoma	1	1	1	0	15	4	5	6	14	4	4	6	2	0		1	0	0	0	0	0	0	0	0		50	20	14		120	1	6.5	20		194	30	150	24	4
58	22367276	1	2	30	3	159	57	22.5466	Left frontal	Glioma	2.6	1	1	0	15	4	5	6	13	3	4	6	1	1		0	0	0	0	0	0	0	0	0		50	30	16		130	1	6.5	20	3	233	31	350	29	6
59	37565418	1	2	48	3	161	72	27.7767	Posterior fossa	Meningoma	3.1	2	1	0	15	4	5	6	14	4	4	6	2	0		1	0	0	0	0	0	0	0	0		50	20	10	25	120	1	6.5	20	4	356	31	500	25	10
60	22367138	1	1	44	3	175	81	26.449	Left temporal	Meningoma	6.3	1	1	0	15	4	5	6	14	4	4	6	2	0		1	0	0	0	0	0	0	0	0		100	20	8	15	120	1	7.5	23	4	212	31	350	31	9
61	20464421	1	2	22	3	171	63	21.5451	Posterior fossa	Schwannoma	4.6	1	1	0	15	4	5	6	13	3	4	6	1	0		0	0	0	0	0	0	0	0	0		50	30	12		120	1	6.5	21	4	487	30	550	42	9
62	1219859	0	1	63	3	168	68	24.093	Anterior fossa	Meningoma	3.7	1	1	0	15	4	5	6	13	3	4	6	2	0		1	1	0	0	0	0	0	1	0		50	20	14		130	1	7	22		330	31	450	27	13
[truncated: 1 more columns]

## Sheet: 呼吸道併發症與動脈血分析
No	ID	Intervention	Cough	Snoring	Airway using	Nausea and vomiting	Desaturation_<90%	Jaw thrust	Chin lift	Aspiration	Laryngospasm	Sore throat	Pulmonary edema	Anti-hypertensives	Opioid	Other	PaCO2_b	PaCO2_a	PaO2_b	PaO2_a	PaCO2_v	PaO2_v
1	22097912	0	1	0	1	0	0	0	1	0	0	0	0	0	0	0	25.4	52	276	274	26.6	-2
2	8950583	0	1	0	1	0	1	0	1	0	0	0	0	0	0	0	38.7	55	260	234	16.3	-26
3	20647123	0	0	0	1	0	0	0	0	0	0	0	0	1	1	0	37.6	32.2	287.2	175.9	-5.4	-111.3
4	21307383	0	1	1	1	0	1	0	1	0	0	0	0	1	1	0	36.5	40.7	195.4	192.4	4.2	-3
5	20138097	0	1	0	1	0	1	1	1	0	0	0	1	1	0	0	28	50.1	369.6	62.1	22.1	-307.5
6	2593562	1	0	1	0	0	0	0	0	0	0	0	0	1	0	0	35.4	29.9	344.8	194.1	-5.5	-150.7
7	22339206	1	0	0	0	0	0	0	0	0	0	0	0	0	0	0	33.5	35.9	328.3	199.6	2.4	-128.7
8	9826446	0	1	1	1	0	0	0	0	0	0	0	0	0	0	0	28.9	34.6	345.3	142.7	5.7	-202.6
9	20524026	1	0	0	0	0	0	0	0	0	0	0	0	0	0	0	38.5	41.4	275.3	184	2.9	-91.3
10	3306537	1	0	0	0	0	0	0	0	0	0	0	0	0	0	0	25.8	26.2	268.8	132	0.4	-136.8
11	10291433	0	0	1	1	0	0	0	0	0	0	0	0	0	0	0	38.4	30.6	400	192.3	-7.8	-207.7
12	20769190	1	0	1	0	0	0	0	0	0	0	0	0	0	0	0	29.2	29.5	353.4	225.2	0.3	-128.2
13	20026525	0	1	1	1	0	0	0	0	0	0	0	0	0	0	0	31.7	30.3	373.2	186.7	-1.4	-186.5
15	22330013	1	0	0	0	0	0	0	0	0	0	0	0	0	0	0	39.9	35.8	315.9	205	-4.1	-110.9
16	10532594	1	1	0	0	0	0	0	0	0	0	0	0	0	0	0	33.3	34.7	421.7	217.6	1.4	-204.1
17	10679386	1	0	0	0	0	0	0	0	0	0	0	0	0	0	0	34	30	250.9	211.4	-4	-39.5
18	2903087	1	0	0	0	0	0	0	0	0	0	0	0	0	0	0	40.9	36.1	406	203.2	-4.8	-202.8
19	3757473	0	0	1	1	0	0	1	1	0	0	0	0	0	0	0	34.4	27.9	151	101.5	-6.5	-49.5
21	3552150	1	0	0	0	0	0	0	0	0	0	0	0	0	0	0	39.2	40.1	308	177.4	0.9	-130.6
22	6598382	0	1	1	1	0	0	1	1	0	0	0	0	0	0	0	35.7	38.8	327.6	122.7	3.1	-204.9
23	21044335	0	1	1	0	0	0	0	1	0	0	0	0	0	0	0	51.6	45.4	326.8	191.8	-6.2	-135
24	1799411	1	0	0	0	0	0	0	0	0	0	0	0	0	0	0	36.6	34.3	380.9	212	-2.3	-168.9
25	3984969	0	1	1	1	0	0	0	0	0	0	0	0	1	0	0	32.2	31.8	387.1	151.1	-0.4	-236
26	2889601	0	1	1	1	0	0	0	1	0	0	0	0	0	0	0	30	32.1	282.7	184.1	2.1	-98.6
28	22037706	0	0	1	1	0	0	0	1	0	0	0	0	0	0	0	26.5	26.7	318.9	188.9	0.2	-130
29	21669556	1	0	0	0	0	0	0	0	0	0	0	0	0	0	0	32.7	31.4	342.8	156.7	-1.3	-186.1
30	3393708	1	0	0	0	0	0	0	0	0	0	0	0	1	1	0	34.7	25.6	371.5	188.1	-9.1	-183.4
31	3656050	1	0	0	0	0	0	0	0	0	0	0	0	1	0	0	34.1	29.2	235.3	230	-4.9	-5.3
32	21076063	1	0	0	0	0	0	0	0	0	0	0	0	0	0	0	39.6	40.6	432	401	1	-31
33	6648994	0	0	0	0	0	0	0	0	0	0	0	0	0	0	0	46.5	37	348.3	200.7	-9.5	-147.6
34	22360104	1	0	0	0	0	0	0	0	0	0	0	0	0	0	0	34.7	38.3	318.9	318	3.6	-0.9
35	5264002	1	0	0	0	0	0	0	0	0	0	0	0	0	0	0	33.9	34	428	409	0.1	-19
36	1991426	0	0	1	0	0	0	0	0	0	0	0	0	0	0	0	37.7	48	371.7	368.6	10.3	-3.1
37	3142852	0	0	1	0	0	0	0	1	0	0	0	0	0	0	0	34.7	26.4	450.7	214.7	-8.3	-236
38	21808868	1	0	1	0	0	0	0	1	0	0	0	0	0	0	0	37.4	35.4	274.2	332.6	-2	58.4
39	827519	1	0	1	0	0	0	0	0	0	0	0	0	1	0	0	43.8	42.5	361.3	310	-1.3	-51.3
40	20763427	1	0	1	0	0	0	0	0	0	0	0	0	0	0	0	27.2	29.2	399.7	394.4	2	-5.3
41	21451576	1	0	0	0	0	0	0	0	0	0	0	0	0	0	0	25.8	31	431.6	428.5	5.2	-3.1
42	20995180	0	0	1	1	0	0	0	0	0	0	0	0	0	0	0	30.3	35.6	324.2	268	5.3	-56.2
43	20809921	1	0	0	0	0	0	0	0	0	0	0	0	0	0	0	31.7	30.9	252.8	248	-0.8	-4.8
44	22423328	1	0	1	1	0	0	0	0	0	0	0	0	1	1	1	39.9	40.5	252.6	237	0.6	-15.6
45	22175719	0	0	1	1	0	0	0	1	0	0	0	0	0	0	0	37.8	40.1	419.8	302	2.3	-117.8
46	21841112	0	0	0	1	0	0	0	0	0	0	0	0	0	0	0	28.1	26.3	277.7	124.2	-1.8	-153.5
47	22426459	0	0	1	1	0	0	1	1	0	0	0	0	0	0	0	21.3	30.5	225.1	181.5	9.2	-43.6
49	10547927	0	0	1	1	0	0	1	1	0	0	0	0	0	0	0	31.2	27.8	327.9	213.1	-3.4	-114.8
50	22339123	1	0	0	0	0	0	0	0	0	0	0	0	0	0	0	27.8	32	313.3	305.1	4.2	-8.2
51	21940965	1	0	0	0	0	0	0	0	0	0	0	0	0	0	0	24.9	26.5	379.1	357.4	1.6	-21.7
52	22357646	0	1	1	1	0	0	0	1	0	0	0	0	1	1	0	36.6	36.2	353.7	275	-0.4	-78.7
53	22224570	0	0	1	1	0	0	0	1	0	0	0	0	0	0	0	31.9	33	477.3	251.2	1.1	-226.1
54	22369043	0	0	1	1	0	0	1	1	0	0	0	0	0	0	0	39	34.9	392.8	132.8	-4.1	-260
55	37587725	0	0	1	1	0	0	0	1	0	0	0	0	0	0	0	29.4	30.1	377	251	0.7	-126
56	2835892	0	0	0	1	0	0	0	0	0	0	0	0	0	0	0	26.7	27.5	234.8	78	0.8	-156.8
57	20808131	0	0	0	1	0	0	0	1	0	0	0	0	0	0	0	26.2	26.8	273.2	117.3	0.6	-155.9
58	22367276	1	0	0	0	0	0	0	0	0	0	0	0	0	0	0	39.9	39.5	356.4	279.3	-0.4	-77.1
59	37565418	1	0	0	0	0	0	0	0	0	0	0	0	0	0	0	27.3	28.1	236	205	0.8	-31
60	22367138	1	0	0	0	0	0	0	0	0	0	0	0	0	0	0	23.5	25	323	305	1.5	-18
61	20464421	1	0	0	0	0	0	0	0	0	0	0	0	0	0	0	32.3	32	425	401	-0.3	-24
62	1219859	0	1	1	1	0	0	0	1	0	0	0	0	1	0	0	38.5	33.3	265.6	101	-5.2	-164.6

## Sheet: 血壓總表
No	ID	Intervention	Sbp_Base	Dbp_Base	MAP_Base	HR_Base	O2%_Base	Sbp_Pre-ex	Dbp_Pre-ex	MAP_Pre-ex	HR_Pre-ex	O2%_Pre-ex	Sbp_Ex0	Dbp_Ex0	MAP_Ex0	HR_Ex0	O2%_Ex0	Sbp_Ex3	Dbp_Ex3	MAP_Ex3	HR_Ex3	O2%_Ex3	Sbp_Ex5	Dbp_Ex5	MAP_Ex5	HR_Ex5	O2%_Ex5	Sbp_Ex10	Dbp_Ex10	MAP_Ex10	HR_Ex10	O2%_Ex10	Sbp_Ex30	Dbp_Ex30	MAP_Ex30	HR_Ex30	O2%_Ex30
1	22097912	0	108	72	84	60	100	103	56	73	91	100	114	62	70	91	100	113	57	77	102	100	108	52	73	105	100	122	63	84	118	90	118	66	80	100	100
2	8950583	0	156	70	98	60	98	135	70	91	70	100	127	75	93	73	100	145	76	100	86	100	132	63	87	83	100	177	88	110	104	80	135	80	91	80	100
3	20647123	0	132	68	89	80	96	127	62	86	86	100	154	63	96	98	100	178	75	111	103	100	172	76	114	94	100	172	70	112	110	100	140	60	82	88	100
4	21307383	0	157	68	117	83	95	127	65	87	82	100	119	62	83	80	100	158	90	111	81	98	165	88	115	103	80	160	92	113	115	94	140	90	108	110	99
5	20138097	0	132	82	98	62	100	123	73	92	100	100	134	79	107	104	100	132	70	107	102	100	140	80	112	89	80	136	80	106	97	95	120	70	90	90	98
6	2593562	1	132	72	94	72	98	110	55	69	110	99	128	62	78	94	100	132	66	80	85	100	138	74	88	85	100	131	63	80	90	100	130	70	79	91	100
7	22339206	1	130	91	104	91	100	110	59	75	115	99	118	63	82	107	99	130	65	88	89	100	123	62	84	88	100	132	60	90	85	99	133	61	88	80	100
8	9826446	0	128	90	102	82	100	115	75	89	77	100	118	80	93	80	100	119	82	92	82	99	120	77	91	93	99	124	80	93	100	98	110	80	90	100	99
9	20524026	1	141	86	91	79	96	130	81	94	95	100	140	89	109	99	100	142	90	110	95	100	145	75	103	98	100	135	75	88	82	100	130	90	102	79	100
10	3306537	1	158	84	109	102	99	120	66	88	76	100	124	60	83	78	100	128	64	93	81	100	134	64	95	88	99	128	60	90	72	99	115	66	82	66	100
11	10291433	0	100	61	87	48	98	115	46	78	90	100	125	60	80	110	100	133	77	96	115	98	139	80	101	103	98	140	88	101	100	98	130	86	98	92	99
12	20769190	1	110	65	80	90	99	108	77	85	95	100	110	78	88	97	100	110	75	82	100	100	125	88	95	103	100	130	90	103	108	100	135	80	91	98	100
13	20026525	0	140	93	109	80	98	140	70	105	90	100	141	72	107	92	100	151	81	112	100	94	143	92	105	108	98	141	73	103	110	100	133	60	98	101	100
15	22330013	1	160	100	120	80	100	123	70	94	88	99	129	79	100	80	100	133	70	95	78	100	130	62	90	75	100	131	60	88	70	100	144	84	92	91	100
16	10532594	1	178	75	109	84	99	94	50	67	62	100	106	57	77	76	100	114	64	75	76	100	128	64	90	65	100	128	66	91	60	100	125	61	83	56	100
17	10679386	1	178	75	109	82	99	112	80	95	84	100	127	79	99	85	100	142	89	113	91	100	150	95	122	88	100	155	80	118	85	100	142	86	110	80	100
18	2903087	1	90	60	70	59	99	109	65	84	66	99	116	63	87	74	100	119	67	91	73	100	121	66	90	65	100	122	67	91	68	100	110	62	88	65	100
19	3757473	0	152	100	117	120	95	100	64	78	104	98	104	62	76	90	99	145	69	98	95	97	146	86	108	103	100	159	97	122	108	99	153	100	117	105	98
21	3552150	1	200	100	133	70	97	150	70	98	72	100	153	76	109	69	100	168	84	122	87	100	171	85	127	72	100	169	82	123	70	100	132	75	94	66	99
22	6598382	0	152	93	113	60	99	116	60	76	73	100	122	70	85	89	100	123	61	81	69	96	127	61	80	68	97	126	71	91	77	99	140	78	99	65	97
23	21044335	0	140	102	114	82	96	97	65	78	80	100	120	75	90	90	99	139	73	99	94	98	129	69	92	91	100	160	90	113	80	97	155	87	109	80	100
24	1799411	1	138	79	99	79	97	87	47	62	76	100	87	48	56	78	98	107	57	77	65	100	99	51	71	68	100	126	69	92	68	99	125	65	91	67	100
25	3984969	0	130	84	99	70	97	137	79	98	97	100	140	79	105	113	100	159	84	113	103	100	160	81	107	102	100	153	106	124	82	100	150	82	105	78	100
26	2889601	0	120	79	93	70	96	128	58	81	96	100	143	76	101	98	98	150	71	102	101	99	147	75	99	95	99	138	78	98	96	100	130	75	93	95	100
28	22037706	0	117	82	94	80	99	90	52	65	104	100	107	57	78	96	100	104	66	80	95	100	105	59	79	90	100	112	63	83	98	99	130	70	90	91	100
29	21669556	1	162	80	107	91	98	126	65	85	82	100	133	71	95	88	100	150	75	105	77	100	149	72	103	75	100	151	75	100	76	100	158	81	106	75	100
30	3393708	1	145	100	115	70	97	137	52	74	102	100	147	59	80	98	100	174	80	102	99	100	179	82	114	97	100	181	91	121	100	99	130	70	90	100	99
31	3656050	1	165	78	108	78	99	135	77	104	94	100	144	80	106	88	100	158	79	112	84	100	115	56	81	93	100	138	66	99	100	100	135	70	102	100	100
32	21076063	1	126	88	100	69	97	101	59	78	90	100	118	68	86	102	100	112	61	81	83	100	109	59	79	80	100	120	64	84	75	100	117	87	95	78	99
33	6648994	0	180	92	121	72	97	124	61	82	89	100	122	65	86	114	100	126	63	87	110	100	140	67	86	101	100	115	67	80	100	100	120	70	86	70	100
34	22360104	1	135	82	100	68	99	152	78	107	73	100	155	72	103	78	100	160	68	105	75	100	159	65	101	78	100	162	71	111	81	100	168	76	115	80	100
35	5264002	1	129	80	96	71	97	110	60	77	79	100	120	90	100	75	100	121	80	93	76	100	125	85	98	62	100	122	81	95	65	100	124	60	81	66	100
36	1991426	0	120	68	85	69	98	103	48	69	77	100	120	59	81	88	100	128	60	91	84	100	123	56	82	81	100	124	52	76	86	100	130	60	83	85	100
37	3142852	0	170	98	122	72	99	140	82	107	89	100	136	76	96	91	100	140	76	99	89	99	143	73	99	83	99	156	81	109	84	97	187	82	115	82	100
38	21808868	1	155	72	100	80	98	119	52	74	59	100	123	55	78	58	100	130	56	78	57	100	133	57	80	57	100	141	60	89	60	99	150	62	91	62	100
39	827519	1	152	86	106	77	94	126	72	94	69	100	130	70	90	71	100	165	88	107	74	100	142	52	106	79	100	151	83	114	82	100	159	87	115	84	100
40	20763427	1	123	80	94	110	98	113	63	79	96	100	110	69	84	90	100	124	67	94	82	100	133	75	95	87	100	131	77	96	91	100	130	76	94	90	100
41	21451576	1	95	65	75	80	100	116	67	83	123	100	127	73	91	125	100	131	75	94	124	100	138	78	101	118	100	141	79	104	108	100	140	79	104	105	100
42	20995180	0	132	82	98	85	98	120	65	83	100	100	133	70	91	95	100	140	75	97	95	100	155	90	112	110	100	150	80	109	105	100	162	82	108	108	100
43	20809921	1	185	85	118	75	98	135	68	90	80	100	138	70	93	80	100	140	73	95	80	100	150	75	100	75	100	165	80	105	78	100	150	70	97	88	100
44	22423328	1	165	80	108	67	96	126	71	91	67	100	136	80	98	85	100	140	89	109	84	100	135	79	109	88	100	145	80	101	89	100	146	79	101	88	100
45	22175719	0	138	90	106	90	99	121	82	95	110	100	140	90	106	108	100	142	90	107	100	100	143	91	108	100	100	148	92	110	95	100	148	88	108	90	100
46	21841112	0	142	83	100	60	96	97	49	70	84	100	102	57	73	108	100	108	54	73	102	97	103	56	74	96	97	105	55	75	93	100	110	58	78	90	100
47	22426459	0	155	82	106	61	98	102	52	68	65	100	122	60	80	61	100	156	72	100	75	100	150	70	96	72	100	155	90	111	59	100	160	78	105	60	100
49	10547927	0	122	78	93	75	98	108	62	79	68	100	115	66	85	65	100	112	65	81	66	100	111	62	83	67	100	112	61	82	70	100	120	68	91	60	100
50	22339123	1	130	78	95	78	97	115	70	85	65	100	124	78	93	51	100	130	70	90	52	100	140	80	100	80	100	135	72	93	60	100	145	75	98	75	100
51	21940965	1	130	78	95	57	98	126	72	94	74	100	125	75	95	81	100	138	86	106	88	100	134	77	101	76	100	135	78	104	55	100	140	80	107	52	100
52	22357646	0	156	82	106	60	96	110	57	75	58	100	120	62	81	58	100	169	90	116	72	100	171	89	116	91	100	170	82	111	92	100	158	85	109	68	100
53	22224570	0	150	95	113	92	98	132	82	99	105	100	132	82	99	110	100	140	85	103	108	100	158	110	126	105	100	175	115	135	112	100	150	92	111	110	100
54	22369043	0	145	80	102	115	100	128	69	93	98	100	141	77	105	106	100	147	83	112	98	100	139	68	96	94	100	144	89	112	95	100	145	90	108	80	100
55	37587725	0	132	83	99	60	98	110	63	78	90	99	110	65	80	91	99	120	68	85	100	99	143	85	104	100	100	144	88	106	109	100	140	95	110	105	99
56	2835892	0	182	91	121	97	100	155	97	125	88	100	140	89	113	96	100	164	95	128	75	97	155	89	122	71	96	158	90	121	74	94	156	88	118	89	94
57	20808131	0	165	110	128	82	98	137	77	95	95	100	144	84	109	90	100	146	82	105	86	97	143	83	105	83	98	150	94	116	76	98	148	85	107	75	100
58	22367276	1	115	75	88	82	100	111	57	75	90	100	115	57	75	90	100	127	63	81	83	100	127	66	86	92	100	110	58	75	90	100	110	60	77	92	99
59	37565418	1	190	118	142	69	99	123	70	88	92	100	140	80	100	98	100	145	85	105	103	100	160	90	113	103	100	140	75	97	109	98	162	103	124	95	95
60	22367138	1	110	77	88	72	100	118	72	87	70	100	117	55	76	62	100	116	58	77	68	100	123	60	81	70	100	132	68	89	72	100	123	65	84	72	100
61	20464421	1	123	80	94	80	100	131	68	89	78	100	135	70	92	80	100	142	72	95	80	100	135	72	93	93	100	130	80	97	91	100	140	75	97	82	99
62	1219859	0	145	55	85	72	96	114	65	84	70	100	115	67	87	73	99	133	78	104	98	99	126	69	93	90	99	129	61	95	95	99	131	70	90	92	99

## Sheet: 血壓長資料
No	Intervention	Time	Sbp	Dbp	Map	HR	O2
1	0	1	108	72	84	60	100
1	0	2	103	56	73	91	100
1	0	3	114	62	70	91	100
1	0	4	113	57	77	102	100
1	0	5	108	52	73	105	100
1	0	6	122	63	84	118	90
1	0	7	118	66	80	100	100
2	0	1	156	70	98	60	98
2	0	2	135	70	91	70	100
2	0	3	127	75	93	73	100
2	0	4	145	76	100	86	100
2	0	5	132	63	87	83	100
2	0	6	177	88	110	104	80
2	0	7	135	80	91	80	100
3	0	1	132	68	89	80	96
3	0	2	127	62	86	86	100
3	0	3	154	63	96	98	100
3	0	4	178	75	111	103	100
3	0	5	172	76	114	94	100
3	0	6	172	70	112	110	100
3	0	7	140	60	82	88	100
4	0	1	157	68	117	83	95
4	0	2	127	65	87	82	100
4	0	3	119	62	83	80	100
4	0	4	158	90	111	81	98
4	0	5	165	88	115	103	80
4	0	6	160	92	113	115	94
4	0	7	140	90	108	110	99
5	0	1	132	82	98	62	100
5	0	2	123	73	92	100	100
5	0	3	134	79	107	104	100
5	0	4	132	70	107	102	100
5	0	5	140	80	112	89	80
5	0	6	136	80	106	97	95
5	0	7	120	70	90	90	98
6	1	1	132	72	94	72	98
6	1	2	110	55	69	110	99
6	1	3	128	62	78	94	100
6	1	4	132	66	80	85	100
6	1	5	138	74	88	85	100
6	1	6	131	63	80	90	100
6	1	7	130	70	79	91	100
7	1	1	130	91	104	91	100
7	1	2	110	59	75	115	99
7	1	3	118	63	82	107	99
7	1	4	130	65	88	89	100
7	1	5	123	62	84	88	100
7	1	6	132	60	90	85	99
7	1	7	133	61	88	80	100
8	0	1	128	90	102	82	100
8	0	2	115	75	89	77	100
8	0	3	118	80	93	80	100
8	0	4	119	82	92	82	99
8	0	5	120	77	91	93	99
8	0	6	124	80	93	100	98
8	0	7	110	80	90	100	99
9	1	1	141	86	91	79	96
9	1	2	130	81	94	95	100
9	1	3	140	89	109	99	100
9	1	4	142	90	110	95	100
9	1	5	145	75	103	98	100
9	1	6	135	75	88	82	100
9	1	7	130	90	102	79	100
10	1	1	158	84	109	102	99
10	1	2	120	66	88	76	100
10	1	3	124	60	83	78	100
10	1	4	128	64	93	81	100
10	1	5	134	64	95	88	99
10	1	6	128	60	90	72	99
10	1	7	115	66	82	66	100
11	0	1	100	61	87	48	98
11	0	2	115	46	78	90	100
11	0	3	125	60	80	110	100
11	0	4	133	77	96	115	98
11	0	5	139	80	101	103	98
11	0	6	140	88	101	100	98
11	0	7	130	86	98	92	99
12	1	1	110	65	80	90	99
12	1	2	108	77	85	95	100
12	1	3	110	78	88	97	100
12	1	4	110	75	82	100	100
12	1	5	125	88	95	103	100
12	1	6	130	90	103	108	100
12	1	7	135	80	91	98	100
13	0	1	140	93	109	80	98
13	0	2	140	70	105	90	100
13	0	3	141	72	107	92	100
13	0	4	151	81	112	100	94
13	0	5	143	92	105	108	98
13	0	6	141	73	103	110	100
13	0	7	133	60	98	101	100
15	1	1	160	100	120	80	100
15	1	2	123	70	94	88	99
15	1	3	129	79	100	80	100
15	1	4	133	70	95	78	100
15	1	5	130	62	90	75	100
15	1	6	131	60	88	70	100
15	1	7	144	84	92	91	100
16	1	1	178	75	109	84	99
16	1	2	94	50	67	62	100
16	1	3	106	57	77	76	100
16	1	4	114	64	75	76	100
16	1	5	128	64	90	65	100
16	1	6	128	66	91	60	100
16	1	7	125	61	83	56	100
17	1	1	178	75	109	82	99
17	1	2	112	80	95	84	100
17	1	3	127	79	99	85	100
17	1	4	142	89	113	91	100
17	1	5	150	95	122	88	100
17	1	6	155	80	118	85	100
17	1	7	142	86	110	80	100
18	1	1	90	60	70	59	99
18	1	2	109	65	84	66	99
18	1	3	116	63	87	74	100
18	1	4	119	67	91	73	100
18	1	5	121	66	90	65	100
18	1	6	122	67	91	68	100
18	1	7	110	62	88	65	100
19	0	1	152	100	117	120	95
19	0	2	100	64	78	104	98
19	0	3	104	62	76	90	99
19	0	4	145	69	98	95	97
19	0	5	146	86	108	103	100
19	0	6	159	97	122	108	99
19	0	7	153	100	117	105	98
21	1	1	200	100	133	70	97
21	1	2	150	70	98	72	100
21	1	3	153	76	109	69	100
21	1	4	168	84	122	87	100
21	1	5	171	85	127	72	100
21	1	6	169	82	123	70	100
21	1	7	132	75	94	66	99
22	0	1	152	93	113	60	99
22	0	2	116	60	76	73	100
22	0	3	122	70	85	89	100
22	0	4	123	61	81	69	96
22	0	5	127	61	80	68	97
22	0	6	126	71	91	77	99
22	0	7	140	78	99	65	97
23	0	1	140	102	114	82	96
23	0	2	97	65	78	80	100
23	0	3	120	75	90	90	99
23	0	4	139	73	99	94	98
23	0	5	129	69	92	91	100
23	0	6	160	90	113	80	97
23	0	7	155	87	109	80	100
24	1	1	138	79	99	79	97
24	1	2	87	47	62	76	100
24	1	3	87	48	56	78	98
24	1	4	107	57	77	65	100
24	1	5	99	51	71	68	100
24	1	6	126	69	92	68	99
24	1	7	125	65	91	67	100
25	0	1	130	84	99	70	97
25	0	2	137	79	98	97	100
25	0	3	140	79	105	113	100
25	0	4	159	84	113	103	100
25	0	5	160	81	107	102	100
25	0	6	153	106	124	82	100
25	0	7	150	82	105	78	100
26	0	1	120	79	93	70	96
26	0	2	128	58	81	96	100
26	0	3	143	76	101	98	98
26	0	4	150	71	102	101	99
26	0	5	147	75	99	95	99
26	0	6	138	78	98	96	100
26	0	7	130	75	93	95	100
28	0	1	117	82	94	80	99
28	0	2	90	52	65	104	100
28	0	3	107	57	78	96	100
28	0	4	104	66	80	95	100
28	0	5	105	59	79	90	100
28	0	6	112	63	83	98	99
28	0	7	130	70	90	91	100
29	1	1	162	80	107	91	98
29	1	2	126	65	85	82	100
29	1	3	133	71	95	88	100
29	1	4	150	75	105	77	100
29	1	5	149	72	103	75	100
29	1	6	151	75	100	76	100
29	1	7	158	81	106	75	100
30	1	1	145	100	115	70	97
30	1	2	137	52	74	102	100
30	1	3	147	59	80	98	100
30	1	4	174	80	102	99	100
30	1	5	179	82	114	97	100
30	1	6	181	91	121	100	99
30	1	7	130	70	90	100	99
31	1	1	165	78	108	78	99
31	1	2	135	77	104	94	100
31	1	3	144	80	106	88	100
31	1	4	158	79	112	84	100
31	1	5	115	56	81	93	100
31	1	6	138	66	99	100	100
31	1	7	135	70	102	100	100
32	1	1	126	88	100	69	97
32	1	2	101	59	78	90	100
32	1	3	118	68	86	102	100
32	1	4	112	61	81	83	100
32	1	5	109	59	79	80	100
32	1	6	120	64	84	75	100
32	1	7	117	87	95	78	99
33	0	1	180	92	121	72	97
33	0	2	124	61	82	89	100
33	0	3	122	65	86	114	100
33	0	4	126	63	87	110	100
33	0	5	140	67	86	101	100
33	0	6	115	67	80	100	100
33	0	7	120	70	86	70	100
34	1	1	135	82	100	68	99
34	1	2	152	78	107	73	100
34	1	3	155	72	103	78	100
34	1	4	160	68	105	75	100
34	1	5	159	65	101	78	100
34	1	6	162	71	111	81	100
34	1	7	168	76	115	80	100
35	1	1	129	80	96	71	97
35	1	2	110	60	77	79	100
35	1	3	120	90	100	75	100
35	1	4	121	80	93	76	100
35	1	5	125	85	98	62	100
35	1	6	122	81	95	65	100
35	1	7	124	60	81	66	100
36	0	1	120	68	85	69	98
36	0	2	103	48	69	77	100
36	0	3	120	59	81	88	100
36	0	4	128	60	91	84	100
36	0	5	123	56	82	81	100
36	0	6	124	52	76	86	100
36	0	7	130	60	83	85	100
37	0	1	170	98	122	72	99
37	0	2	140	82	107	89	100
37	0	3	136	76	96	91	100
37	0	4	140	76	99	89	99
37	0	5	143	73	99	83	99
37	0	6	156	81	109	84	97
37	0	7	187	82	115	82	100
38	1	1	155	72	100	80	98
38	1	2	119	52	74	59	100
38	1	3	123	55	78	58	100
38	1	4	130	56	78	57	100
38	1	5	133	57	80	57	100
38	1	6	141	60	89	60	99
38	1	7	150	62	91	62	100
39	1	1	152	86	106	77	94
39	1	2	126	72	94	69	100
39	1	3	130	70	90	71	100
39	1	4	165	88	107	74	100
39	1	5	142	52	106	79	100
39	1	6	151	83	114	82	100
39	1	7	159	87	115	84	100
40	1	1	123	80	94	110	98
40	1	2	113	63	79	96	100
40	1	3	110	69	84	90	100
40	1	4	124	67	94	82	100
40	1	5	133	75	95	87	100
40	1	6	131	77	96	91	100
40	1	7	130	76	94	90	100
41	1	1	95	65	75	80	100
41	1	2	116	67	83	123	100
41	1	3	127	73	91	125	100
41	1	4	131	75	94	124	100
41	1	5	138	78	101	118	100
41	1	6	141	79	104	108	100
41	1	7	140	79	104	105	100
42	0	1	132	82	98	85	98
42	0	2	120	65	83	100	100
42	0	3	133	70	91	95	100
42	0	4	140	75	97	95	100
42	0	5	155	90	112	110	100
42	0	6	150	80	109	105	100
42	0	7	162	82	108	108	100
43	1	1	185	85	118	75	98
43	1	2	135	68	90	80	100
43	1	3	138	70	93	80	100
43	1	4	140	73	95	80	100
43	1	5	150	75	100	75	100
43	1	6	165	80	105	78	100
43	1	7	150	70	97	88	100
44	1	1	165	80	108	67	96
44	1	2	126	71	91	67	100
44	1	3	136	80	98	85	100
44	1	4	140	89	109	84	100
44	1	5	135	79	109	88	100
44	1	6	145	80	101	89	100
44	1	7	146	79	101	88	100
45	0	1	138	90	106	90	99
45	0	2	121	82	95	110	100
45	0	3	140	90	106	108	100
45	0	4	142	90	107	100	100
45	0	5	143	91	108	100	100
45	0	6	148	92	110	95	100
45	0	7	148	88	108	90	100
46	0	1	142	83	100	60	96
46	0	2	97	49	70	84	100
46	0	3	102	57	73	108	100
46	0	4	108	54	73	102	97
46	0	5	103	56	74	96	97
46	0	6	105	55	75	93	100
46	0	7	110	58	78	90	100
47	0	1	155	82	106	61	98
47	0	2	102	52	68	65	100
47	0	3	122	60	80	61	100
47	0	4	156	72	100	75	100
47	0	5	150	70	96	72	100
47	0	6	155	90	111	59	100
47	0	7	160	78	105	60	100
49	0	1	122	78	93	75	98
49	0	2	108	62	79	68	100
49	0	3	115	66	85	65	100
49	0	4	112	65	81	66	100
49	0	5	111	62	83	67	100
49	0	6	112	61	82	70	100
49	0	7	120	68	91	60	100
50	1	1	130	78	95	78	97
50	1	2	115	70	85	65	100
50	1	3	124	78	93	51	100
50	1	4	130	70	90	52	100
50	1	5	140	80	100	80	100
50	1	6	135	72	93	60	100
50	1	7	145	75	98	75	100
51	1	1	130	78	95	57	98
51	1	2	126	72	94	74	100
51	1	3	125	75	95	81	100
51	1	4	138	86	106	88	100
51	1	5	134	77	101	76	100
51	1	6	135	78	104	55	100
51	1	7	140	80	107	52	100
52	0	1	156	82	106	60	96
52	0	2	110	57	75	58	100
52	0	3	120	62	81	58	100
52	0	4	169	90	116	72	100
52	0	5	171	89	116	91	100
52	0	6	170	82	111	92	100
52	0	7	158	85	109	68	100
53	0	1	150	95	113	92	98
53	0	2	132	82	99	105	100
53	0	3	132	82	99	110	100
53	0	4	140	85	103	108	100
53	0	5	158	110	126	105	100
53	0	6	175	115	135	112	100
53	0	7	150	92	111	110	100
54	0	1	145	80	102	115	100
54	0	2	128	69	93	98	100
54	0	3	141	77	105	106	100
54	0	4	147	83	112	98	100
54	0	5	139	68	96	94	100
54	0	6	144	89	112	95	100
54	0	7	145	90	108	80	100
55	0	1	132	83	99	60	98
55	0	2	110	63	78	90	99
55	0	3	110	65	80	91	99
55	0	4	120	68	85	100	99
55	0	5	143	85	104	100	100
55	0	6	144	88	106	109	100
55	0	7	140	95	110	105	99
56	0	1	182	91	121	97	100
56	0	2	155	97	125	88	100
56	0	3	140	89	113	96	100
56	0	4	164	95	128	75	97
56	0	5	155	89	122	71	96
56	0	6	158	90	121	74	94
56	0	7	156	88	118	89	94
57	0	1	165	110	128	82	98
57	0	2	137	77	95	95	100
57	0	3	144	84	109	90	100
57	0	4	146	82	105	86	97
57	0	5	143	83	105	83	98
57	0	6	150	94	116	76	98
57	0	7	148	85	107	75	100
58	1	1	115	75	88	82	100
58	1	2	111	57	75	90	100
58	1	3	115	57	75	90	100
58	1	4	127	63	81	83	100
58	1	5	127	66	86	92	100
58	1	6	110	58	75	90	100
58	1	7	110	60	77	92	99
59	1	1	190	118	142	69	99
59	1	2	123	70	88	92	100
59	1	3	140	80	100	98	100
59	1	4	145	85	105	103	100
59	1	5	160	90	113	103	100
59	1	6	140	75	97	109	98
59	1	7	162	103	124	95	95
60	1	1	110	77	88	72	100
60	1	2	118	72	87	70	100
60	1	3	117	55	76	62	100
60	1	4	116	58	77	68	100
60	1	5	123	60	81	70	100
60	1	6	132	68	89	72	100
60	1	7	123	65	84	72	100
61	1	1	123	80	94	80	100
61	1	2	131	68	89	78	100
61	1	3	135	70	92	80	100
61	1	4	142	72	95	80	100
61	1	5	135	72	93	93	100
61	1	6	130	80	97	91	100
61	1	7	140	75	97	82	99
62	0	1	145	55	85	72	96
62	0	2	114	65	84	70	100
62	0	3	115	67	87	73	99
62	0	4	133	78	104	98	99
62	0	5	126	69	93	90	99
62	0	6	129	61	95	95	99
62	0	7	131	70	90	92	99

## Sheet: Heodynamic2
No	ID	Intervention	Sbp_Pre-LMA	Dbp_Pre-LMA	MAP_Pre-LMA	HR_Pre-LMA	O2%_Pre-LMA	Sbp_Post-LMA	Dbp_Post-LMA	MAP_Post-LMA	HR_Post-LMA	O2%_Post-LMA
6	2593562	1	95	54	67	109	99	96	56	69	110	99
7	22339206	1	102	57	73	120	99	101	56	74	118	99
9	20524026	1	120	74	89	79	100	122	76	92	80	100
10	3306537	1	108	57	79	87	100	109	59	80	86	100
12	20769190	1	105	61	80	90	100	108	63	82	91	100
15	22330013	1	112	66	83	90	100	115	68	85	90	100
16	10532594	1	91	42	60	54	100	90	55	65	56	100
17	10679386	1	110	89	92	87	100	112	88	91	88	100
18	2903087	1	108	66	85	72	99	110	67	84	70	99
21	3552150	1	160	93	108	69	100	156	90	102	70	100
24	1799411	1	85	47	61	75	100	83	45	59	76	100
29	21669556	1	99	53	72	78	100	100	53	70	80	100
30	3393708	1	137	52	74	102	100	138	53	75	104	100
31	3656050	1	135	77	104	94	100	136	78	104	93	100
32	21076063	1	101	59	78	90	100	103	60	79	90	100
34	22360104	1	152	78	107	73	100	153	73	104	72	100
35	5264002	1	110	60	77	79	100	112	61	81	73	100
38	21808868	1	119	52	74	59	100	123	55	78	58	100
39	827519	1	126	72	94	69	100	130	70	90	71	100
40	20763427	1	113	63	79	96	100	110	69	84	90	100
41	21451576	1	116	67	83	123	100	127	73	91	125	100
43	22423328	1	126	71	91	67	100	136	80	98	85	100
44	20809921	1	135	68	90	80	100	138	70	93	80	100
50	22339123	1	115	70	85	65	100	124	78	93	51	100
51	21940965	1	126	72	94	74	100	125	75	95	81	100
58	22367276	1	111	57	75	90	100	115	57	75	90	100
59	37565418	1	123	70	88	92	100	140	80	100	98	100
60	22367138	1	118	72	87	70	100	117	55	76	62	100
61	20464421	1	131	68	89	78	100	135	70	92	80	100

## Sheet: Difinition
Intervention	Gender	Head Position	Body position	Trachway/blade	Result	24hr re-open
0=No, 1=Yes	1=male, 2=female	1=Right, 2=Left	1=Supine, 2=Porne	1=Trachway, 2=Blade	0=No, 1=Yes	0=No, 1=Yes
